# Supplementary material for: Microbial Source Tracking and Community Assembly Mechanisms in Fenhe Reservoir Wetland
Source: Microorganisms. 2026 May 29;14(6):1225. doi: 10.3390/microorganisms14061225 (PMC13303715; doi:10.3390/microorganisms14061225)
Supplement: Supplementary file 1 [file microorganisms-14-01225-s001.zip]

Archive with 1 entries (1 files):
- microorganisms-4273975-supplementary.pdf
